# Supplementary material for: Metabolic alterations in Parkinson’s disease astrocytes
Source: Sci Rep. 2020 Sep 2;10:14474. doi: 10.1038/s41598-020-71329-8 (PMC7468111; doi:10.1038/s41598-020-71329-8)
Supplement: Supplementary file 2 — Supplementary Table 7. [file 41598_2020_71329_MOESM2_ESM.xlsx]

## Sheet: Cells
Sample	Compound	Control Mean	SD	PD Mean	SD	Fold change	p-value	Adjusted p-value	Mass (g·mol−1)	Retention time (min)	Detection Method	Composite spectrum
Cells	25-hydroxy-cholesterol	1535892	371638	242541	115283	3.29723	2.73522e-05	0.00552513	366.329	12.1508	RP (ESI+)	(733.6688, 205.13)(367.3369, 214987.7)(368.3399, 63688.88)(369.3436, 9523.96)(184.1733, 192.68)
Cells	LysoPE(0:0/18:0)	33468.3	10438.5	11792.7	3716.45	3.26352	3.93565e-05	0.00456535	481.317	10.6747	RP (ESI-)	(480.3097, 10071.35)(481.313, 2451.65)(482.319, 500.84)
Cells	Lyso-PC(16:0)	523352	148396	221872	60434.8	3.15291	0.000114609	0.0168475	495.333	1.24902	HILIC (ESI+)	(518.3221, 2766.41)(519.3256, 841.33)(496.3399, 35579.85)(497.3433, 9559.54)(498.3463, 1658.05)
Cells	Lyso-PC(16:0)	413376	118228	178302	49865.2	3.14222	0.000125987	0.0183941	495.332	1.24981	HILIC (ESI+)	(518.3221, 2708.9)(519.3256, 821.75)(496.3399, 34478.11)(497.3434, 9258.69)(498.3463, 1611.83)(499.3491, 263.36)
Cells	LysoPC(16:0/0:0)	302479	89764.5	142391	28705.4	3.09881	0.000182523	0.0208077	541.338	10.3044	RP (ESI-)	(540.3313, 52903.34)(541.3342, 14815.78)(542.3372, 2826.02)(543.3376, 522.6)
Cells	1-Palmitoyllysophosphatidylcholine	706807	242626	320117	62452.6	3.08031	0.000212498	0.0422871	495.333	10.2956	RP (ESI+)	(518.322, 6118.32)(519.3244, 1863.71)(534.2919, 486.94)(535.2927, 318.84)(496.3406, 203568.83)(497.3435, 54479.49)(498.346, 9744.18)(499.3491, 1492.6)
Cells	PC(16:1/18:2)	3.18068e+06	1.36433e+06	610966	592268	3.04035	0.000291682	0.057753	755.546	12.0584	RP (ESI+)	(1512.0863, 1460.59)(1513.0865, 1296.67)(1514.0844, 829.61)(1515.0874, 353.26)(778.5362, 16511.5)(779.5397, 7968.68)(1534.0321, 1082.47)(1535.0262, 831.75)(756.5549, 354123.38)(757.5577, 164509.06)(758.5598, 42987.3)(759.5614, 8413.48)(378.7686, 19.96)(379.2511, 3479.24)
Cells	gamma-linolenic acid	49803.5	28851.8	13678.2	3806.57	2.95959	0.000530085	0.0583094	278.224	10.5752	RP (ESI-)	(277.2173, 20846.78)(278.2207, 4442.98)(279.2249, 473.25)
Cells	1-(9Z-Octadecenoyl)-sn-glycero-3-phosphocholine	378068	110347	176156	39894.5	2.94282	0.000596354	0.115693	521.348	10.4042	RP (ESI+)	(544.3364, 1495.74)(522.356, 42623.78)(523.3591, 12848.46)(524.3622, 2897.61)(525.3627, 546.85)
Cells	1-Palmitoyl-2-hydroxy-sn-glycero-3-phosphoethanolamine	23582.7	7940.27	11863.7	1751.47	2.89975	0.000799402	0.0839372	453.287	10.2993	RP (ESI-)	(452.2782, 8609.14)(453.2818, 2052.75)(454.2857, 435.79)
Cells	PC(16:0/18:2)	3.79236e+06	1.53028e+06	727978	552619	2.89958	0.000800323	0.0839372	803.568	12.4287	RP (ESI-)	(802.5624, 218583.23)(803.5652, 100020.33)(804.5672, 25637.01)(805.57, 5154.87)(806.5741, 1051.12)
Cells	MG(18:1(9Z)/0:0/0:0)	198800	161390	50146.3	5854.9	2.89917	0.000802627	0.154104	356.294	10.7189	RP (ESI+)	(379.283, 30268.66)(380.2867, 7101.88)(357.3006, 84313.76)(358.3043, 18052.54)(359.3103, 3230.64)
Cells	PC(16:0/18:2)	2.22004e+07	1.21736e+07	3.53798e+06	2.60966e+06	2.89251	0.000838855	0.160221	757.563	12.399	RP (ESI+)	(1516.131, 19651.19)(1517.1339, 18089.15)(1518.1349, 9221.8)(1519.1345, 3341.17)(1520.1335, 996.23)(780.5516, 49372.17)(781.5545, 23041.13)(1538.1064, 2567.29)(1539.1075, 2316.72)(1540.1078, 2075.94)(1541.1106, 1200.58)(758.571, 1476047.0)(759.5743, 680718.56)(760.5774, 174674.12)(761.5794, 32094.96)(762.5853, 5977.2)
Cells	Glycerol 1-stearate	102404	34523.3	47966.8	18607.8	2.88912	0.00085785	0.162992	358.309	10.9578	RP (ESI+)	(755.5778, 200.3)(359.3158, 35005.82)
Cells	11,14,17-eicosatrienoic acid	430565	312929	123648	33757.8	2.86652	0.000993989	0.101398	306.255	10.9188	RP (ESI-)	(341.2248, 538.89)(305.2491, 176319.05)(306.2522, 37559.66)(307.2553, 4634.4)(308.2577, 382.29)
Cells	Cystine	11088.7	21148	133242	110553	-2.84114	0.00116856	0.165915	240.024	7.77709	HILIC (ESI+)	(263.0132, 5194.96)(241.0312, 45983.44)(242.0337, 3920.42)
Cells	1-(9Z-Octadecenoyl)-2-tetradecanoyl-sn-glycero-3-phosphocholine	4.28079e+07	1.98786e+07	8130341	5.87265e+06	2.83986	0.00117811	0.220307	731.548	12.2884	RP (ESI+)	(1464.0997, 18323.1)(1465.1029, 15950.94)(1466.105, 7269.94)(1467.1079, 2683.02)(1468.1075, 978.6)(1469.1017, 347.12)(754.5364, 58645.97)(755.5392, 26258.82)(1486.0844, 308.76)(1487.0869, 288.26)(1488.0924, 224.56)(1489.0756, 125.46)(770.5099, 1600.06)(771.5171, 1287.44)(732.555, 898754.56)(733.5585, 396254.5)(734.561, 95648.96)(735.5634, 17525.31)(736.567, 2872.95)(737.5598, 502.57)
Cells	Lyso-PC(16:1)	344399	79511.9	175307	63072.6	2.81897	0.00134179	0.186509	493.317	1.26224	HILIC (ESI+)	(516.3065, 1677.74)(517.3091, 612.35)(494.3243, 25887.63)(495.3275, 6892.51)
Cells	Lyso-PC(16:1)	344930	80563.4	175352	62848.4	2.81579	0.00136838	0.188837	493.317	1.26224	HILIC (ESI+)	(516.3065, 1677.74)(517.3091, 612.35)(494.3243, 25887.63)(495.3275, 6892.51)
Cells	LysoPC(0:0/18:1)	128850	32680.9	64880.8	17605.4	2.80042	0.00150321	0.145812	567.354	10.414	RP (ESI-)	(566.3469, 19241.65)(567.3498, 5758.15)(568.3528, 1299.04)(569.3552, 198.75)
Cells	Asparagine	16826.3	14160.8	63343.8	31816.9	-2.79694	0.00153524	0.209529	132.053	6.23598	HILIC (ESI+)	(155.0427, 8528.81)(156.0444, 422.12)(133.0607, 15849.59)(134.0647, 815.61)
Cells	Cholesterol, 7-oxo-	4.65779e+06	1.827e+06	1.79544e+06	793698	2.77291	0.00177307	0.324472	400.335	11.2541	RP (ESI+)	(423.3233, 38224.5)(424.3266, 11160.75)(425.3346, 2947.22)(426.3438, 412.56)(823.6576, 39795.2)(824.6607, 22731.4)(825.6664, 7573.62)(826.6703, 2186.45)(439.1487, 3475.58)(401.342, 684908.8)(402.3456, 196486.17)(403.3512, 39611.82)(404.3575, 6385.35)
Cells	Betaine	4245207	2.22515e+06	1.43027e+06	336445	2.76832	0.00182182	0.244124	117.08	3.54978	HILIC (ESI+)	(140.0681, 21811.03)(141.0719, 1168.47)(257.1467, 2425.9)(258.1467, 317.33)(156.0423, 2985.01)(157.0453, 160.31)(118.0867, 181979.44)(119.0898, 10945.94)(120.0829, 309.79)
Cells	1,5-Pentanediamine	2.91909e+06	1.42926e+06	5.92429e+06	1.60383e+06	-2.74825	0.00204904	0.372925	85.0897	1.29029	RP (ESI+)	(86.0967, 1033719.9)(87.1001, 50743.49)(88.1033, 1311.27)
Cells	Folic acid	67446	46131.7	188295	79774.7	-2.73449	0.00221839	0.401528	441.141	3.40563	RP (ESI+)	(464.1291, 562.35)(442.1474, 23113.43)(443.1499, 5300.21)(444.1525, 883.06)(221.578, 33921.74)(222.0798, 8339.04)(222.5805, 1849.65)(223.0894, 273.4)
Cells	Isoleucine	3.8809e+06	2.87761e+06	1.07962e+07	4.20767e+06	-2.71968	0.00241384	0.304144	131.095	4.05798	HILIC (ESI+)	(154.0839, 9117.44)(155.0865, 770.89)(285.1789, 492.25)(132.1022, 1715670.1)(133.1054, 104027.98)
Cells	Petroselinic acid	217147	125340	82557.2	13774	2.71754	0.00244313	0.22289	282.256	10.9539	RP (ESI-)	(281.2487, 97179.63)(282.2519, 17999.29)(283.2577, 2624.33)(327.2543, 2678.77)(328.2567, 710.32)
Cells	1,5-Pentanediamine	715646	523523	1.987e+06	782759	-2.71484	0.0024808	0.310099	85.0894	4.05584	HILIC (ESI+)	(86.0967, 129083.7)(87.0999, 6583.65)(88.1023, 204.39)
Cells	LysoPC(16:1/0:0)	366139	96733.1	208083	52643.2	2.71086	0.00253731	0.451642	493.317	9.99854	RP (ESI+)	(516.3066, 1501.35)(517.3109, 529.86)(494.3247, 45019.42)(495.3282, 12147.55)(496.3311, 2332.05)(497.3315, 415.81)
Cells	1,5-Pentanediamine	3.52463e+06	1.58257e+06	7.0848e+06	2.01087e+06	-2.70639	0.00260179	0.458938	85.0896	1.35886	RP (ESI+)	(86.0968, 336601.9)(87.1, 17035.01)(88.103, 554.04)
Cells	DL-Indole-3-lactic acid	475145	259706	1.15803e+06	436995	-2.70358	0.0026431	0.462543	187.064	2.63545	RP (ESI+)	(188.0711, 325858.47)(189.0741, 40607.26)(190.0798, 4184.05)
Cells	Pyroglutamic acid	461943	228498	949904	250155	-2.70296	0.00265206	0.323715	129.043	4.02654	HILIC (ESI+)	(259.0929, 5765.57)(260.0958, 685.16)(152.032, 30035.26)(153.0352, 1811.6)(281.075, 12494.67)(282.0784, 1624.28)(283.0793, 171.87)(168.0092, 206.77)(130.0502, 110595.97)(131.0534, 6616.9)(132.0545, 434.07)
Cells	2-Amino-1-phenylethanol	2.31963e+06	1.18077e+06	4.99947e+06	1.59105e+06	-2.6932	0.00280036	0.487262	119.075	2.02235	RP (ESI+)	(120.0806, 1067546.1)(121.084, 90226.16)(122.0882, 3787.17)
Cells	Tryptophan	1.37247e+06	791254	3428121	1.33245e+06	-2.68924	0.0028625	0.495213	204.09	2.63545	RP (ESI+)	(409.1867, 3787.03)(410.1902, 1090.78)(227.0794, 7142.57)(228.0828, 814.76)(243.0526, 4757.98)(244.0556, 513.41)(205.0976, 872402.5)(206.1009, 105907.48)(207.1034, 9214.43)(208.1052, 689.24)
Cells	Phenylalanine	1.13812e+07	5.59729e+06	2.37723e+07	7.23432e+06	-2.68589	0.00291598	0.501548	165.079	2.02235	RP (ESI+)	(331.1678, 47.35)(332.1705, 174.6)(188.0681, 7439.69)(189.0722, 1302.49)(190.0743, 125.94)(204.0444, 1491.52)(205.0509, 331.03)(166.0861, 2043232.0)(167.0895, 187928.22)(168.0914, 15026.82)
Cells	Cinnamic acid	98627.2	46941.4	209496	66246.4	-2.68438	0.00294043	0.502813	130.043	2.02385	RP (ESI+)	(131.0492, 11639.79)(132.052, 1299.44)(133.0472, 274.77)
Cells	1,2-Ditetradecanoyl-sn-glycero-3-phosphocholine	1.23141e+06	530623	443631	373471	2.68303	0.00296227	0.503586	677.5	11.7048	RP (ESI+)	(1356.0088, 220.45)(700.4893, 6771.95)(701.4926, 2722.76)(678.5071, 43457.09)(679.5103, 17884.06)(680.5134, 4185.97)(681.5165, 894.86)(682.5156, 174.48)
Cells	Indole-3-carboxyaldehyde	25145.8	13599.1	58956	20884.9	-2.67213	0.00314466	0.531448	145.053	2.63474	RP (ESI+)	(146.06, 16389.77)(147.0647, 1294.93)
Cells	methylmalonic acid	46381.6	16008.6	19071.8	4312.02	2.78756	0.00321905	0.289714	118.026	1.10826	HILIC (ESI-)	(117.0193, 9756.09)(118.0225, 400.81)
Cells	Tryptophan	126788	71428.4	316598	122798	-2.66351	0.00329543	0.280112	204.09	2.63541	RP (ESI-)	(239.0587, 458.84)(203.0826, 83140.11)(204.0858, 10458.86)(205.0883, 989.67)(407.1726, 2495.32)(408.1753, 711.89)
Cells	2-Amino-1-phenylethanol	424918	312021	1.28668e+06	598903	-2.65022	0.00354023	0.389048	119.074	3.752	HILIC (ESI+)	(120.0808, 176523.31)(121.084, 16249.43)(122.0813, 1118.54)
Cells	Tryptophan	141847	97217.6	452859	232755	-2.64853	0.00357254	0.389048	204.09	3.91921	HILIC (ESI+)	(409.1864, 380.96)(227.0793, 8736.14)(228.0823, 1171.44)(229.0858, 139.94)(243.0535, 5500.73)(244.0568, 847.06)(205.0973, 83030.78)(206.1006, 9945.4)(207.1035, 900.65)
Cells	Leucine	3.83356e+06	2.62878e+06	1.05375e+07	4.51368e+06	-2.64415	0.00365711	0.391311	131.095	3.82318	HILIC (ESI+)	(154.0836, 12955.94)(155.0873, 1100.73)(156.0811, 138.94)(285.1781, 1122.72)(286.1805, 229.11)(170.0584, 514.24)(132.102, 1655350.0)(133.1053, 103161.93)
Cells	Cinnamic acid	13523.3	9975.78	39873.7	18072.8	-2.64239	0.00369166	0.391311	148.053	3.75129	HILIC (ESI+)	(149.0598, 6111.65)(150.063, 680.21)
Cells	Thiamine cation	1.63347e+06	729520	3.51551e+06	1.15514e+06	-2.64065	0.003726	0.391311	264.105	3.26703	HILIC (ESI+)	(265.1124, 243305.25)(266.115, 36260.09)
Cells	Histidine	160050	79027.2	427583	159451	-2.75849	0.00373659	0.332557	155.069	6.81109	HILIC (ESI-)	(190.0386, 485.59)(154.0623, 100184.13)(155.0651, 6862.25)(309.1315, 4096.7)(310.1333, 670.46)
Cells	Lysine	2.50485e+06	1.53643e+06	5.80547e+06	2.20894e+06	-2.63438	0.00385223	0.392927	146.106	7.14267	HILIC (ESI+)	(169.0947, 31786.06)(170.0979, 2594.58)(315.2, 1159.52)(316.2005, 126.35)(185.0691, 1079.13)(147.1128, 1622073.4)(148.1162, 109026.95)(149.1177, 9384.28)
Cells	Phenylalanine	1898285	1.48628e+06	6.09728e+06	3.04782e+06	-2.63246	0.00389172	0.393063	165.079	3.75122	HILIC (ESI+)	(188.068, 19291.98)(189.0716, 2225.18)(190.0769, 259.31)(204.0422, 11199.14)(205.0453, 996.3)(166.0863, 956973.1)(167.0895, 85934.91)(168.0918, 7750.44)
Cells	Phenylalanine	433655	226071	978043	349394	-2.62971	0.00394855	0.315884	165.079	2.02283	RP (ESI-)	(200.0487, 393.63)(164.0718, 206836.34)(165.075, 19325.82)(166.0769, 1727.57)(329.1496, 265.5)
Cells	Methionine	265954	125364	600298	220527	-2.62082	0.00413774	0.409636	149.051	4.45021	HILIC (ESI+)	(172.0402, 1376.86)(150.0582, 45970.16)(151.0611, 2963.21)
Cells	Linoleic acid	77651.2	41821.8	32920	5634.94	2.60266	0.00454856	0.34569	280.24	10.7467	RP (ESI-)	(279.2328, 25454.25)(280.2365, 5022.62)(281.2411, 628.24)
Cells	Pipecolic acid	333800	195911	754054	286711	-2.59913	0.00463241	0.449344	129.079	7.1426	HILIC (ESI+)	(152.0688, 256.85)(130.0864, 159969.08)(131.0898, 10178.78)(132.0894, 578.49)
Cells	Tyrosine	191348	117138	555144	269933	-2.59715	0.00467983	0.449344	181.073	5.07002	HILIC (ESI+)	(220.0332, 2495.46)(182.0808, 101709.82)(183.0841, 10080.56)(184.0866, 1057.93)
Cells	3-Hydroxypropanoic acid	1.0323e+07	6.7483e+06	2.48775e+07	8.74584e+06	-2.69448	0.00512867	0.420551	90.0314	5.1125	HILIC (ESI-)	(215.0329, 160535.89)(225.0617, 110230.06)(226.0648, 8627.8)(89.0247, 96898.31)(90.0282, 3500.54)(179.0563, 341719.4)(180.0615, 27561.29)
Cells	Threonine	14798.8	17495.1	85002.8	48430.9	-2.56557	0.0054969	0.500218	101.048	5.7767	HILIC (ESI+)	(124.0362, 418.12)(102.0546, 42356.17)(103.058, 2143.07)
Cells	Octopamine	21238.3	14564.1	62769.2	31601.7	-2.55659	0.00575046	0.517541	135.068	5.06702	HILIC (ESI+)	(136.0751, 14798.23)(137.078, 1256.2)
Cells	Ornithine	16951.4	10139.7	40828.2	15772.3	-2.65452	0.00620266	0.496213	132.09	6.98791	HILIC (ESI-)	(131.0825, 10690.67)(132.0855, 715.82)
Cells	Arginine	6401655	1.9889e+06	1.04883e+07	2.59519e+06	-2.53403	0.00643252	0.553196	174.112	6.99015	HILIC (ESI+)	(349.231, 56354.72)(350.2336, 8378.25)(351.2357, 1339.87)(352.2342, 182.16)(387.1883, 153.71)(197.1007, 6421.76)(198.1051, 612.03)(371.2129, 14614.41)(372.2152, 2537.8)(373.2171, 292.96)(175.119, 1679667.6)(176.122, 123135.34)(177.1238, 11593.34)
Cells	Proline	2.12676e+06	1.23853e+06	5.12995e+06	2.1135e+06	-2.52375	0.00676523	0.56828	115.064	4.75297	HILIC (ESI+)	(138.0524, 25954.31)(139.0532, 2328.57)(154.0264, 251.42)(116.0708, 596477.0)(117.0739, 35481.89)
Cells	Fructose	6.24296e+06	4.13719e+06	1.54945e+07	6.01999e+06	-2.60813	0.0076825	0.576188	180.063	5.1212	HILIC (ESI-)	(179.0563, 341719.4)(180.0615, 27561.29)(359.1192, 663.2)(225.0617, 110230.06)(226.0648, 8627.8)
Cells	Threonine	239501	275615	1.1161e+06	614135	-2.47707	0.00847009	0.686077	119.057	5.77891	HILIC (ESI+)	(142.0467, 43667.79)(143.0505, 1927.72)(158.0213, 370.13)(120.065, 496007.9)(121.0678, 25694.67)
Cells	Pantothenic Acid	54432.5	28884.9	28265.5	3470.67	2.45926	0.00921197	1	219.654	2.75602	RP (ESI+)	(1516.131, 19651.19)(1517.1339, 18089.15)(1518.1349, 9221.8)(1519.1345, 3341.17)(1520.1335, 996.23)(780.5516, 49372.17)(781.5545, 23041.13)(1538.1064, 2567.29)(1539.1075, 2316.72)(1540.1078, 2075.94)(1541.1106, 1200.58)(758.571, 1476047.0)(759.5743, 680718.56)(760.5774, 174674.12)(761.5794, 32094.96)(762.5853, 5977.2)
Cells	Tyrosine	27169.5	16306	68922.8	34602.6	-2.43734	0.0101996	0.805766	164.047	5.07066	HILIC (ESI+)	(165.0543, 16454.72)(166.0575, 1545.57)
Cells	Phenylalanine	66812.4	44030.3	159270	65913.6	-2.53316	0.0107054	0.674313	165.079	3.74865	HILIC (ESI-)	(164.0715, 21754.86)(165.075, 2184.43)
Cells	NG,NG-Dimethyl-L-arginine	36469.5	25532.8	12568.3	3697.07	2.41575	0.0112611	0.855845	202.143	6.46075	HILIC (ESI+)	(203.1503, 11075.87)(204.153, 1081.83)
Cells	Leucine	56190.4	37491.1	138442	58167	-2.51642	0.0115027	0.690165	131.095	3.82248	HILIC (ESI-)	(130.0873, 26311.79)(131.0907, 2094.91)
Cells	3-Sulfino-L-alanine	22598.2	28648	70213.3	38087.6	-2.37273	0.0136607	0.997229	153.009	6.86155	HILIC (ESI+)	(175.9988, 935.21)(154.017, 31759.71)(155.0198, 1209.12)
Cells	Creatine	1.47464e+06	800761	731106	273065	2.31294	0.0177188	1	131.07	5.55977	HILIC (ESI+)	(263.1464, 16672.59)(264.1495, 1944.13)(154.0586, 105908.7)(155.0617, 5243.6)(285.1283, 43206.59)(286.1315, 4498.59)(287.1387, 596.52)(170.0326, 5532.67)(171.0358, 432.68)(132.0768, 556331.56)(133.0798, 28811.6)
Cells	Threonine	195868	107498	424896	176463	-2.32994	0.0244043	1	119.058	5.7783	HILIC (ESI-)	(118.0511, 156767.95)(119.0541, 7396.8)
Cells	LysoPC(14:0)	80852	28769.9	52539.5	17656.2	2.22498	0.0255542	1	467.301	1.35197	HILIC (ESI+)	(490.2914, 1469.85)(491.2897, 693.75)(468.3085, 12171.91)(469.3122, 3276.75)(470.3153, 720.35)
Cells	Choline cation	94485.2	76456.8	250509	140989	-2.05498	0.0493709	1	103.1	1.46007	HILIC (ESI+)	(207.2069, 31755.84)(208.2102, 3492.02)(209.2105, 385.05)(104.1073, 40997.06)(105.1105, 2167.44)

## Sheet: Medium
Sample	Compound	Control Mean	SD	PD Mean	SD	Fold change	p-value	Adjusted p-value	Mass (g·mol−1)	Retention time (min)	Detection Method	Composite spectrum
Medium	Cysteine S-sulfate	71574.5	55778.9	863664	309252	-3.3851	3.31173e-05	0.00513318	200.977	5.66043	HILIC (ESI-)	(199.9697, 350270.62)(200.9717, 16486.29)(400.9462, 3682.45)
Medium	Spermidine	52296	17228.2	141449	73569.6	-2.94665	0.000397631	0.0703806	145.158	7.76599	HILIC (ESI+)	(146.165, 41433.22)(147.1685, 3633.65)
Medium	2-Methyl-3-hydroxyethylenepyran-4-one	124741	14046.9	66415.5	20710.7	2.9546	0.0005492	0.0752404	152.047	5.18859	RP (ESI-)	(151.0399, 26582.42)(152.0432, 2330.3)
Medium	2-Ketovaline	79253.5	20418.5	172689	53565.2	-2.9376	0.000618386	0.0847189	116.047	1.93166	RP (ESI-)	(115.0401, 21690.88)(116.0435, 1329.81)
Medium	Tryptophan	482889	55785	834152	234706	-2.78385	0.00166122	0.227587	204.09	2.63688	RP (ESI-)	(239.0592, 2458.18)(240.0614, 288.77)(203.0828, 181147.77)(204.0858, 22169.06)(205.0882, 2014.4)(407.1723, 12660.33)(408.1759, 3410.97)(409.1778, 472.43)
Medium	Phosphocholine	203627	81643.8	590880	356177	-2.69089	0.00180237	0.319019	183.066	7.80832	HILIC (ESI+)	(389.1222, 211.5)(184.0736, 226937.45)(185.0768, 14468.83)
Medium	Tryptophan	35911	4627.78	79200.9	33881.9	-2.65464	0.00221993	0.34409	204.089	3.91362	HILIC (ESI-)	(239.0595, 1394.11)(240.0645, 171.24)(203.0827, 20418.14)(204.0858, 2950.3)(205.0878, 270.41)(407.1713, 1612.29)(408.1737, 312.78)
Medium	Tryptophan	5.06051e+06	553793	8925604	2.76609e+06	-2.69106	0.00323844	0.76751	204.09	2.63471	RP (ESI+)	(409.187, 12060.28)(410.1907, 2957.53)(411.192, 426.09)(227.0795, 12737.81)(228.0823, 1874.68)(229.0957, 241.89)(431.1697, 474.09)(432.17, 189.71)(243.053, 6154.48)(244.0557, 919.28)(205.0975, 1596959.1)(206.1009, 194645.72)(207.103, 16974.38)(208.1052, 1306.76)
Medium	Tryptophan	1062065	220332	2.45618e+06	1.09781e+06	-2.57154	0.00339315	0.600588	204.09	3.91223	HILIC (ESI+)	(409.1867, 3765.68)(410.1899, 1025.11)(411.1895, 161.36)(447.1368, 375.33)(227.0794, 51513.84)(228.0824, 7287.98)(229.0856, 650.64)(431.1687, 4380.23)(432.1717, 1375.08)(433.1715, 375.74)(243.0533, 48167.68)(244.0563, 6100.31)(205.0974, 450571.2)(206.1007, 59442.1)(207.1033, 5044.45)
Medium	Indole-3-lactic acid	1.71781e+06	191920	3.01064e+06	929233	-2.67745	0.00343284	0.813582	187.064	2.63471	RP (ESI+)	(188.0711, 746905.44)(189.0744, 88545.68)(190.0768, 7825.16)
Medium	Putrescine	216714	21835.8	302186	63323.8	-2.52722	0.00424907	0.752086	88.1002	6.57932	HILIC (ESI+)	(89.1075, 64796.68)(90.1107, 2604.35)
Medium	1,8-Diaminonaphthalene	83176.7	10937.9	143447	44609.2	-2.61076	0.00455479	1	158.084	2.63393	RP (ESI+)	(159.0918, 30171.75)(160.0945, 3715.88)(161.0912, 386.37)
Medium	Methionine	1.18071e+06	128886	1.95077e+06	613656	-2.49881	0.00489527	0.866463	149.051	4.46314	HILIC (ESI+)	(172.0403, 7571.52)(173.0433, 483.87)(150.0585, 158811.5)(151.0613, 10182.3)
Medium	Choline cation	427329	104517	871612	362441	-2.42868	0.00688423	1	103.1	1.45983	HILIC (ESI+)	(207.2071, 127760.71)(208.2104, 15274.66)(209.2133, 1446.68)(104.1074, 120777.87)(105.1108, 7272.16)(106.1126, 366.38)
Medium	Methioninesulfoxide	307734	76703.1	186540	76797.3	2.37238	0.00897675	1	165.046	6.08936	HILIC (ESI+)	(353.0821, 4557.06)(204.0087, 1785.95)(166.0536, 88690.18)(167.0564, 6217.32)
Medium	Arginine	168132	9516.43	204971	32305	-2.28378	0.0124035	1	522.335	6.98546	HILIC (ESI-)	(557.3037, 5100.53)(558.3063, 1234.93)(521.328, 37941.55)(522.3305, 8972.35)(523.333, 1380.14)(524.334, 249.51)(567.334, 386.13)
Medium	2-Amino-1-phenylethanol	8.17264e+06	1.19435e+06	1.15297e+07	2.71026e+06	-2.36187	0.0125632	1	119.074	2.02222	RP (ESI+)	(120.0806, 1581686.5)(121.0839, 129444.84)(122.0875, 5285.77)
Medium	Lactic acid	326150	39692	465876	124177	-2.27441	0.012919	1	90.0321	1.45381	HILIC (ESI-)	(89.0249, 73715.27)(90.0281, 2632.65)(135.0312, 7136.82)
Medium	Pantothenic Acid	2.09125e+06	272909	3.26403e+06	1.06122e+06	-2.28668	0.0132682	1	219.112	1.02124	HILIC (ESI+)	(477.1801, 680.78)(478.1906, 56.38)(242.1002, 151824.55)(243.1035, 15977.92)(244.1056, 2317.7)(461.2102, 6864.0)(462.214, 1533.75)(463.215, 278.74)(258.0744, 1207.17)(220.1183, 683304.0)(221.1215, 68132.94)
Medium	Tropic acid	236008	41595.2	334595	76676.4	-2.34188	0.013593	1	148.052	2.0215	RP (ESI+)	(149.0593, 54130.77)(150.0623, 6194.29)
Medium	Phenylalanine	36140340	6.36494e+06	4.85903e+07	9.0975e+06	-2.32768	0.0143717	1	165.079	2.02415	RP (ESI+)	(331.16, 147.26)(188.0679, 9709.34)(189.0727, 1578.43)(190.0683, 98.25)(353.1315, 49.32)(204.0469, 1535.6)(205.0437, 288.35)(166.0862, 2069933.9)(167.0897, 190851.14)(168.0918, 15741.5)
Medium	Pyridoxine	378843	51673.9	547876	160023	-2.23307	0.0154367	1	169.074	0.899928	HILIC (ESI-)	(204.0434, 3951.3)(205.0468, 418.33)(168.0667, 83945.59)(169.07, 6863.6)
Medium	Histidine	1.16724e+06	177853	1.91322e+06	703726	-2.22897	0.0157099	1	155.07	6.79946	HILIC (ESI-)	(190.0387, 623.96)(154.0624, 355810.1)(155.0652, 22971.05)(309.1317, 20316.31)(310.1346, 3155.36)(311.1366, 366.71)
Medium	Pantothenic Acid	730102	174315	1.13328e+06	382367	-2.22386	0.016056	1	219.111	1.02172	HILIC (ESI-)	(254.0801, 18511.71)(255.0833, 1956.57)(218.1037, 208074.0)(219.1067, 18764.66)(437.2147, 45343.45)(438.2173, 9196.41)(439.2202, 1848.75)(440.222, 266.27)
Medium	Lysine	446106	93514.1	899551	437166	-2.21795	0.0164659	1	146.106	7.13855	HILIC (ESI-)	(145.0986, 460317.8)(146.1014, 31279.9)(291.2041, 3024.88)(292.206, 364.72)
Medium	Histidine	5.89362e+06	748435	8.71878e+06	2.62163e+06	-2.23627	0.0165787	1	155.069	6.79746	HILIC (ESI+)	(311.1458, 281.51)(178.0586, 81521.38)(179.0617, 5854.25)(180.0638, 628.62)(333.1283, 22770.06)(334.1315, 3595.67)(335.1339, 477.8)(194.0324, 1957.1)(156.0767, 1467406.9)(157.0799, 98833.3)(158.0815, 7937.88)
Medium	Arginine	1.51115e+07	1.29246e+06	1.93631e+07	3.8767e+06	-2.23345	0.0167838	1	174.112	6.98496	HILIC (ESI+)	(349.2314, 248915.02)(350.2336, 39164.37)(351.2356, 5245.93)(352.2371, 596.06)(387.1958, 319.21)(197.1008, 12529.14)(371.2132, 27355.22)(372.2158, 4872.28)(373.2179, 542.2)(213.0747, 685.42)(175.1191, 1723728.1)(176.122, 128791.87)(177.1235, 11419.07)
Medium	Phenylalanine	1.81877e+06	157241	2.43255e+06	529038	-2.31294	0.0177197	1	165.079	2.02346	RP (ESI-)	(200.0485, 1591.11)(201.0452, 281.71)(164.0719, 461267.06)(165.075, 44332.36)(166.0773, 3679.25)(329.15, 929.69)
Medium	Petroselinic acid	16040.8	1450.36	33296.9	19709.2	-2.29823	0.0188635	1	282.256	10.9669	RP (ESI-)	(281.2486, 13265.32)(282.2525, 2578.9)
Medium	Lysine	1.04903e+07	1.30317e+06	1.48985e+07	4.1365e+06	-2.2006	0.0193498	1	146.105	7.13871	HILIC (ESI+)	(331.1647, 368.5)(169.0951, 26134.91)(170.0977, 2159.44)(171.1021, 206.81)(315.2007, 1356.66)(316.2013, 197.19)(185.0687, 963.7)(186.072, 71.97)(147.1127, 1826264.5)(148.1158, 126102.23)(149.1177, 9954.04)
Medium	Threonine	2847372	314946	4410876	1.50241e+06	-2.19313	0.0199802	1	119.058	5.77562	HILIC (ESI+)	(142.0476, 87917.85)(143.0507, 3883.81)(158.0204, 842.67)(120.0657, 1628459.4)(121.069, 76468.92)
Medium	Pyridoxine (Vitamin B6)	1.5563e+07	1.46482e+06	2.08221e+07	5.01837e+06	-2.19153	0.020117	1	169.074	0.915535	HILIC (ESI+)	(192.0618, 746.52)(193.0695, 42.87)(170.0815, 1736574.0)(171.0849, 144574.6)
Medium	Phenylalanine	357620	51663.7	551382	187383	-2.17049	0.0201194	1	165.079	3.74566	HILIC (ESI-)	(200.0482, 1015.83)(201.051, 147.64)(164.0717, 31826.73)(165.0749, 3451.32)(166.0766, 329.34)(329.1528, 285.95)
Medium	2-Amino-1-phenylethanol	3.31941e+06	476425	5.13173e+06	1.72133e+06	-2.18947	0.0202958	1	119.073	3.74528	HILIC (ESI+)	(120.0803, 759159.8)(121.0836, 66362.31)(122.0853, 3164.5)
Medium	Asparagine	998574	126972	1.6815e+06	636629	-2.17661	0.0214395	1	132.053	6.23733	HILIC (ESI+)	(155.0427, 299189.56)(156.0458, 16294.45)(287.0961, 7142.52)(288.098, 1063.41)(289.0911, 144.13)(171.0167, 9406.33)(172.0201, 364.74)(133.061, 242420.64)(134.0638, 12189.27)
Medium	Pipecolic acid	1.34953e+06	170246	1.92887e+06	559286	-2.17232	0.0218341	1	129.079	7.13799	HILIC (ESI+)	(152.0707, 387.81)(130.0862, 530928.8)(131.0896, 36400.88)
Medium	Folic acid	405761	58321.7	640399	223018	-2.21596	0.0221305	1	441.141	3.4072	RP (ESI+)	(883.2864, 2423.25)(884.2877, 1289.64)(464.1291, 3317.52)(465.1307, 697.02)(466.1249, 238.22)(480.0985, 2474.04)(442.1475, 96457.27)(443.1503, 21896.4)(444.1529, 3896.4)(445.1554, 698.6)(221.5782, 74041.16)(222.0797, 17572.29)(222.5809, 3069.88)(223.083, 439.17)
Medium	Proline	1.58391e+07	1.30106e+06	1.97105e+07	3.66373e+06	-2.16775	0.0222616	1	115.063	4.7573	HILIC (ESI+)	(231.1335, 476.51)(138.0525, 83287.95)(139.0555, 5356.11)(253.1173, 169.26)(154.0257, 363.18)(116.0706, 1956389.0)(117.074, 101257.94)
Medium	Leucine	2.25033e+07	2.5264e+06	30697895	7.84277e+06	-2.16322	0.0226926	1	131.094	3.81976	HILIC (ESI+)	(154.0831, 10173.32)(155.082, 135.41)(156.077, 155.05)(285.1793, 1031.41)(286.1857, 256.24)(170.0592, 963.46)(171.0622, 104.85)(132.1015, 1788040.8)(133.1049, 114800.85)
Medium	Phenylalanine	1.54933e+07	2.1327e+06	2.3061e+07	7.30128e+06	-2.1615	0.0228577	1	165.079	3.74586	HILIC (ESI+)	(369.1299, 187.36)(188.0676, 35817.89)(189.0714, 4002.8)(190.0781, 362.15)(204.0419, 19952.1)(205.0455, 2029.45)(166.086, 1664122.9)(167.0895, 153599.77)(168.0916, 12612.62)
Medium	Stearic acid	275421	12576.9	308433	29076.7	-2.24416	0.0236315	1	284.272	11.2262	RP (ESI-)	(283.2644, 64295.59)(284.2676, 12487.06)(285.2708, 1303.98)(286.2737, 123.94)(329.269, 718.08)
Medium	Threonine	231842	33800.9	352158	118264	-2.14684	0.0243136	1	101.048	5.77562	HILIC (ESI+)	(124.0372, 811.68)(225.0952, 330.85)(102.0555, 135197.22)(103.0588, 6233.19)
Medium	Leucine	287460	33433.4	412374	124100	-2.12432	0.0243768	1	131.095	3.82164	HILIC (ESI-)	(130.0876, 68392.5)(131.0906, 4457.58)
Medium	1,5-Pentanediamine	3306450	238770	3.80702e+06	468052	-2.13645	0.0253944	1	85.0893	4.02833	HILIC (ESI+)	(86.0966, 962925.7)(87.1001, 49401.38)(88.103, 1239.52)
Medium	Threonine	908285	134836	1.37935e+06	473317	-2.10069	0.0268617	1	119.058	5.7777	HILIC (ESI-)	(118.0513, 440028.16)(119.0545, 22318.11)(237.1099, 225.92)
Medium	N-(4-Aminobenzoyl)-L-glutamic acid	101322	11632.4	151747	48473.1	-2.16333	0.0270075	1	266.09	2.02143	RP (ESI+)	(571.1379, 499.83)(289.0796, 3023.28)(290.0825, 353.84)(555.1624, 193.65)(305.0504, 477.48)(267.0973, 15199.62)(268.1006, 2604.23)(269.1044, 349.48)
Medium	9-Octadecenamide	195402	72334	4.04152e+06	7.76573e+06	-2.13434	0.0301062	1	281.272	10.6352	RP (ESI+)	(563.5517, 60715.87)(564.5553, 24844.6)(565.5575, 4881.42)(566.5627, 711.21)(567.5628, 123.7)(304.2617, 99059.15)(305.2644, 20270.46)(306.2653, 2651.01)(320.242, 4054.68)(282.2798, 1495244.1)(283.2832, 281802.56)(284.2855, 29966.63)(285.287, 2827.24)
Medium	Cinnamic acid	99883.3	15504.3	150388	50964.3	-2.08946	0.0308424	1	148.051	3.74529	HILIC (ESI+)	(149.0588, 21811.99)(150.062, 2280.08)
Medium	Cinnamic acid	332659	59040.4	463557	121526	-2.11081	0.03286	1	130.041	2.02593	RP (ESI+)	(131.0488, 78765.44)(132.0521, 7597.53)
Medium	Pantothenic acid	1.28472e+06	196652	2.05196e+06	774173	-2.10744	0.0332731	1	219.111	2.46172	RP (ESI+)	(242.1002, 53762.84)(243.103, 5895.89)(244.1048, 856.39)(245.0992, 80.12)(461.2107, 25170.31)(462.2137, 5688.44)(220.1186, 392919.28)(221.1217, 39975.91)
Medium	7,8-Dihydroxy-4-methylcoumarin-3-acetic acid	185425	30420.8	115254	72056.8	2.10605	0.0334445	1	250.042	3.48448	RP (ESI+)	(273.0328, 289.95)(251.0493, 53670.95)(252.0522, 7650.98)
Medium	Proline	136989	16036.7	176820	40025.8	-2.06823	0.0336287	1	115.063	6.98133	HILIC (ESI+)	(116.0704, 32141.82)(117.0723, 2166.86)
Medium	Isoleucine	1.81333e+07	1.26991e+06	2.03082e+07	2.13746e+06	-2.05058	0.0361155	1	131.095	4.02904	HILIC (ESI+)	(132.1016, 2133491.8)(133.105, 134069.28)
Medium	Creatine	147259	58079.5	254552	107747	-2.04643	0.0367226	1	131.07	5.55732	HILIC (ESI+)	(154.0587, 25010.36)(155.062, 1491.8)(285.1293, 547.76)(170.0326, 2297.01)(171.0311, 24.38)(132.0767, 54997.09)(133.0801, 2924.05)
Medium	Thiamine cation	7.60895e+06	899054	9.60896e+06	2.13809e+06	-2.01802	0.0411352	1	264.105	3.25716	HILIC (ESI+)	(265.1123, 748348.94)(266.1152, 105647.55)(133.0602, 281.68)
Medium	Ornithine	191562	52251.5	351827	188902	-1.98227	0.0473543	1	132.09	7.19046	HILIC (ESI+)	(155.0791, 3347.67)(133.0973, 150239.72)(134.1005, 10235.4)
Medium	Xanthine	67593	43074.9	110963	57261.7	-1.92792	0.0533863	1	152.033	1.69625	HILIC (ESI-)	(151.026, 26518.69)(152.0294, 1901.74)
